# Supplementary material for: Myoinositol Reduces Inflammation and Oxidative Stress in Human Endothelial Cells Exposed In Vivo to Chronic Hyperglycemia
Source: Nutrients. 2021 Jun 27;13(7):2210. doi: 10.3390/nu13072210 (PMC8308270; doi:10.3390/nu13072210)
Supplement: Supplementary file 1 [file nutrients-13-02210-s001.zip]

Archive with 1 entries (1 files):
- nutrients-1256763-supplementary.pdf
